# Supplementary material for: Identification of Potential Gene Targets for Suppressing Oviposition in Holotrichia parallela Using Comparative Transcriptome Analysis
Source: Int J Mol Sci. 2023 Aug 24;24(17):13138. doi: 10.3390/ijms241713138 (PMC10487570; doi:10.3390/ijms241713138)
Supplement: Supplementary file 1 [file ijms-24-13138-s001.zip]

Archive with 2 entries (2 files):
- Supplementary_Material_Figures.pdf
- Supplementary_Material_Tables.xlsx
